# Supplementary material for: Perceived barriers to success for resident physicians interested in immigrant and refugee health
Source: BMC Med Educ. 2016 Jul 15;16:178. doi: 10.1186/s12909-016-0696-z (PMC4946089; doi:10.1186/s12909-016-0696-z)
Supplement: Additional file 1: — Title of data: Raw Data Set. Description: Full raw data set via excel spreadsheet. (XLSX 93 kb) [file 12909_2016_696_MOESM1_ESM.xlsx]

## Sheet: MedicalTraineesAttit_DATA_2016-
participant_id	redcap_survey_identifier	medical_trainees_attitudes_knowledge_and_experienc_timestamp	aa	ab	ac	ad	ae	af	ag	ba	bb___1	bb___2	bb___3	bb___4	bb___5	bb___6	bb___7	other	bc	bd	be___1	be___2	be___3	ca	cb___1	cb___2	cb___3	cb___4	cb___5	cb___6	cb___7	cb___8	cb___9	otherf	cc	cd___1	cd___2	cd___3	cd___4	cd___5	cd___6	cd___7	cd___8	cd___9	cd___10	cd___11	cd___12	cd___13	other3
1		2013-11-01 14:50:18	3	6	3	3	2	1	Unsure career path at this point	2	0	0	0	0	0	0	0		2	4	1	1	0	8	0	1	0	0	0	0	1	0	0		3	1	0	1	1	0	1	1	0	0	0	0	0	0
2		2013-11-01 14:55:44	4	8	3	3	2	2	Not sure	2	0	0	0	0	0	0	0		3	4	1	0	0	7	0	1	0	0	0	0	1	0	0		4	1	1	1	1	1	1	1	1	1	1	1	0	0
3		2013-11-01 15:02:25	4	8	3	4	4	2	Hospital care in MN, likely some volunteer work here and internationally	4	0	0	1	1	0	0	0		2	4	0	1	0	8	1	1	0	1	0	0	0	0	0		4	1	1	1	1	0	1	1	1	1	1	1	1	0
4		2013-11-01 15:07:16	3	6	4	4	4	2	By providing the best possible care that I can to every patient presented to me.	4	0	1	1	0	0	0	0		4	4	1	0	0	8	1	1	0	0	0	0	0	0	0		4	1	1	1	1	0	0	0	0	0	0	0	0	0
5		2013-11-01 15:07:57	5	9	4	4	3	2	outpatient in underserved area	4	0	1	1	0	0	0	0		3	4	1	0	0	9	1	0	0	1	1	0	1	1	0		4	1	1	1	0	0	1	1	1	1	1	1	1	0
6		2013-11-01 15:10:47	3	6	3	4	4	1	no	4	0	1	0	0	0	0	0		3	4	1	0	1	8	0	1	0	0	0	0	0	0	0		4	1	1	1	1	0	1	1	1	1	1	1	0	0
7		2013-11-01 15:20:21	3	6	3	4	3	3	n/a	3	0	0	0	0	0	0	0		2	3	0	0	0	8	1	1	0	0	0	0	1	0	0		3	1	0	1	1	0	1	1	0	1	1	1	0	0
8		2013-11-01 15:34:38	3	6	1	3	2	1	na	1	0	0	0	0	0	0	0		1	1	0	0	0	8	0	0	0	0	1	0	0	0	0		4	1	1	1	0	0	0	1	1	0	1	1	0	0
9		2013-11-01 16:14:54	3	7	1	3	2	2	Not	4	0	1	0	0	0	0	0		4	2	0	0	0	7	0	0	0	1	0	0	0	0	0		4	1	1	1	1	1	1	1	1	1	1	0	0	0
10		2013-11-01 16:21:50	4	8	2	4	4	2	donate money to organizations that participate in humanitarian causes.	4	1	1	1	0	0	0	0		2	4	1	0	0	7	0	1	0	1	0	0	0	0	0		5	1	1	1	1	0	1	0	0	1	1	1	0	0
11		2013-11-01 17:49:28	3	8	3	3	2	2	Unsure	4	0	1	0	0	0	0	0		3	4	1	1	0	7	0	1	0	0	0	0	0	1	0		4	1	0	1	1	0	0	1	1	0	1	0	0	0
12		2013-11-01 17:53:04	5	10	4	5	5	5	serve under-served population, hopefully an urban group with a good number of immigrants	5	0	1	1	1	0	1	0		5	4	1	0	0	9	1	1	0	1	1	0	1	1	0		3	1	1	1	0	0	1	0	1	0	0	1	0	0
13		2013-11-01 18:54:50	2	1	4	4	3	2	Caring for under served	2	0	0	0	0	0	0	0		2	4	1	1	1	8	0	1	0	1	0	0	1	0	0		3	1	1	1	1	1	1	1	0	1	1	1	0	0
14		2013-11-01 18:54:57	4	7	2	4	2	2	Rural setting	3	0	0	0	0	0	0	0		4	2	0	0	0	7	0	0	0	0	0	0	0	0	0		4	1	0	1	1	0	1	0	0	1	1	1	0	0
15		2013-11-01 19:19:43	4	9	3	5	2	2	I hope to continue to working in primary care in an urban area and clinic with similar immigrant make up after graduation. I would love to research and address public health issues that relate to immigrants	4	0	0	1	0	0	0	0		2	4	1	1	0	8	1	1	1	1	0	0	1	0	0		4	1	0	1	0	0	1	1	1	1	1	0	0	0
16		2013-11-01 19:26:07	3	7	4	4	4	2	Ob gyn care and training in mn and abroad	4	0	1	1	0	0	1	0		4	4	1	0	0	8	0	1	0	1	0	0	1	1	0		3	1	1	1	1	0	1	1	1	1	1	1	0	0
17		2013-11-01 19:27:56	3	6	3	2	2	2	None	1	0	0	0	0	0	0	0		1	1	0	0	0	8	0	1	0	0	0	0	1	0	0		2	1	0	1	1	0	1	0	0	1	1	1	0	0
18		2013-11-01 19:32:50	1	1	3	5	5	2	10Forensic pathology	4	0	1	0	0	0	0	0		4	4	1	0	0	9	1	1	0	1	0	0	1	0	0		3	1	0	1	0	1	0	0	0	0	1	1	0	0
19		2013-11-01 20:20:46	3	10	3	5	4	1	Political advocacy	1	0	0	0	0	0	0	0		1	5	1	0	0	8	1	1	0	1	1	0	1	1	0		3	1	0	1	1	0	1	1	0	1	0	1	1	0
20		2013-11-01 20:30:19	4	8	4	4	4	4	Patient care, public health interventions	4	0	1	0	0	0	0	0		2	5	1	1	0	8	1	1	0	1	0	0	0	0	0		3	1	1	1	1	1	1	1	1	1	1	1	1	0
21		2013-11-01 20:36:02	4	1	1	1	1	1	Low income and under insured does not only mean immigrant population. I'm not sure my practice plans after residency and fellowship, but it will not involve global health.	2	0	0	0	0	0	0	0		4	1	0	0	0	6	0	0	0	0	0	0	0	0	0		4	1	0	1	1	0	1	1	0	1	1	1	1	0
22		2013-11-01 21:05:17	3	7	4	5	3	2	Hopefully community health center	4	0	1	1	0	0	0	0		2	4	0	1	0	8	1	1	1	0	0	0	1	0	0		2	1	0	1	1	0	1	0	0	1	1	1	1	0
23		2013-11-01 21:13:37	2	7	3	4	2	2	Diverse patient population served in clinic. Possible international work as well.	5	0	1	1	1	0	0	0		4	4	1	1	0	8	1	1	0	1	0	0	1	0	0		4	1	0	1	1	0	1	1	1	1	1	1	1	0
24		2013-11-01 21:17:34	4	8	3	4	2	2	n/a	2	0	0	0	0	0	0	0		2	3	0	0	0	7	0	1	1	1	0	0	1	0	0		4	1	0	1	1	0	1	0	0	1	1	1	1	0
25		2013-11-01 21:27:28	4	10	3	3	4	3	Don't know yet	2	0	0	0	0	0	0	0		2	5	1	0	0	7	1	1	0	0	0	0	1	1	0		4	1	0	1	1	0	1	1	0	1	1	1	1	0
26		2013-11-01 22:22:45	4	6	4	3	1	1	Working to provide equal care for low SES	2	0	0	0	0	0	0	0		2	4	1	0	0	8	0	1	0	0	1	0	1	0	0		3	1	1	1	0	0	0	1	0	1	0	1	0	0
27		2013-11-02 03:17:30	3	8	3	4	1	1	Hope to work in the city, so I can provide care to the underserved. Hope to do political advocacy to expand health care access.	4	0	0	1	0	0	0	0		2	4	1	0	0	8	0	1	0	1	0	0	1	0	0		3	1	0	1	0	0	0	1	1	1	0	1	0	0
28		2013-11-02 03:46:15	3	10	4	5	5	5	Spanish speaking populations and immigrants	4	0	0	1	0	0	0	0		2	5	0	0	0	8	1	1	0	0	0	0	1	1	0		5	1	0	0	1	0	1	0	1	1	0	0	0	0
29		2013-11-02 03:58:10	3	6	3	3	2	1	no	2	0	0	0	0	0	0	0		1	3	0	0	0	9	1	1	0	1	0	0	1	0	0		5	1	0	1	1	0	1	1	0	0	0	1	0	0
30		2013-11-02 06:28:42	4	7	3	4	4	3	Expect immigrants/refugees to make up part of my patient population	4	0	1	0	0	0	0	0		2	4	0	1	0	7	0	1	0	0	0	0	0	1	0		4	1	1	1	1	0	1	0	0	1	1	1	0	0
31		2013-11-02 07:27:34	3	6	3	4	3	2	General	2	0	0	0	0	0	0	0		2	4	0	0	0	8	0	1	0	1	0	0	0	0	0		3	1	0	1	1	0	1	0	0	0	0	0	0	0
32		2013-11-02 09:05:14	3	7	3	4	4	5	Fellowship	4	0	1	1	0	0	0	0		3	4	1	0	1	8	0	1	0	0	0	0	0	0	0		4	1	0	1	1	0	1	0	0	0	0	1	0	0
33		2013-11-02 09:29:17	3	6	3	4	5	3	Serving within the underserved population. Short term international work.	3	0	0	0	0	0	0	0		2	4	1	0	0	7	1	1	0	0	0	0	1	1	0		4	1	0	1	1	0	1	1	0	0	0	1	0	0
34		2013-11-02 09:34:47	3	7	2	2	4	2	hospital based practice	2	0	0	0	0	0	0	0		4	3	0	0	0	7	0	0	0	0	0	0	1	0	0		4	1	1	1	1	0	1	0	1	1	1	0	1	1	usually complicated social situation that takes much time to fix rhater then focusing on medical problem
35		2013-11-02 09:47:08	4	6	3	3	1	1	Rural	2	0	0	0	0	0	0	0		3	4	1	0	0	7	0	1	0	0	0	0	0	1	0		4	1	0	1	1	0	0	1	0	1	1	1	0	0
36		2013-11-02 10:18:36	4	6	3	3	3	2	undecided	4	0	0	1	0	0	0	0		2	4	1	0	0	8	1	1	0	1	0	0	0	0	0		4	1	0	1	1	0	1	0	0	0	0	0	0	0
37		2013-11-02 13:39:23	2	7	4	5	4	4	Clinical care for the underserved	4	0	1	1	0	0	0	0		2	4	1	1	0	8	1	1	0	1	0	0	1	1	0		4	1	1	1	1	0	1	1	1	1	1	1	1	0
38		2013-11-02 14:11:55	5	8	3	4	2	2	Would like to practice in a county hospital/other underserved facility	4	0	1	0	0	0	0	0		2	4	1	0	0	9	0	0	0	0	0	0	1	1	0		3	1	0	1	1	0	1	0	0	0	1	1	0	0
39		2013-11-02 14:15:52	3	8	3	4	4	2	Working with African American populations American Indian and pursuing degree in public health	4	0	1	1	0	0	0	0		4	5	1	0	1	8	1	1	1	1	0	0	1	1	0		4	1	0	1	1	0	1	1	1	1	1	0	0	0
40		2013-11-02 15:41:42	4	1	3	3	4	4	I dont	2	0	0	0	0	0	0	0		4	2	0	0	0	8	0	0	0	0	0	0	0	0	1	I don't enjoy it any more than any other patient	3	1	0	1	0	0	0	0	0	0	0	0	0	0
41		2013-11-02 18:01:51	3	7	3	4	1	1	If they come into my clinic	4	0	1	1	0	0	0	0		4	3	0	0	0	8	0	1	0	0	0	0	0	0	0		3	1	1	1	0	0	1	1	1	0	0	0	0	0
42		2013-11-02 18:16:45	2	8	3	5	5	3	Research on diseases relevant to under-served populations, advocacy, direct patient care of under-served populations	5	0	0	1	1	0	1	0		4	5	1	1	1	8	1	1	0	1	0	0	1	1	0		3	1	0	1	0	0	1	0	1	1	1	1	0	0
43		2013-11-02 19:32:05	3	9	4	5	5	5	research on developing health care infrastructure in developing countries. refugee care stateside. finding ways to get care to the unreachables.	4	1	1	1	0	0	0	0		4	5	1	1	1	9	1	1	0	0	1	0	1	1	0		3	1	1	0	1	0	0	0	0	0	0	1	0	0
44		2013-11-03 08:29:39	4	6	3	2	5	2	No	4	0	1	1	0	0	0	0		4	4	1	1	0	8	1	1	0	1	0	0	1	1	0		3	1	1	1	1	1	1	1	1	1	1	1	1	0
45		2013-11-03 08:44:34	4	6	3	3	4	3	international work	2	0	0	0	0	0	0	0		2	4	1	0	0	7	0	1	0	1	0	0	0	0	0		3	1	0	1	0	0	0	0	0	0	1	1	1	0
46		2013-11-03 11:32:02	3		3	4	4	2	In Anesthesia we provide health care to all comers; plan to work internationally to to do trips to undeserved areas but realistically will do the bulk of my work in a larger hospital	3	0	0	0	0	0	0	0		4	2	0	0	0	7	0	1	1	0	0	0	0	0	0		3	1	0	1	1	0	0	0	0	1	0	1	1	0
47		2013-11-03 11:38:35	3	7	4	4	5	5	homeless teens, international health	4	1	1	1	0	0	0	0		2	4	1	1	0	8	1	1	0	1	1	0	1	1	0		4	1	0	1	1	1	1	1	1	1	0	1	1	0
48		2013-11-03 12:13:40	4	7	4	4	5	5	working rurally and also working internationally	4	1	1	1	0	0	1	0		5	4	1	0	0	9	1	1	0	1	0	0	1	1	0		3	1	0	0	0	0	0	0	0	0	1	1	0	0
49		2013-11-03 12:17:43	2	7	3	3	3	2	na	4	0	0	1	0	0	0	0		2	4	1	0	0	7	0	1	0	0	0	0	1	0	0		3	1	1	1	1	0	0	1	0	0	0	1	0	0
50		2013-11-03 13:38:35	2	7	3	3	4	2	Remote areas of east Africa most likely. Short surgical trips.	3	0	0	0	0	0	0	0		3	2	0	0	0	8	0	1	1	1	0	0	1	0	0		2	1	0	1	1	0	0	0	0	1	1	1	0	0
51		2013-11-03 17:05:44	4	8	3	3	4	2	under served area	2	0	0	0	0	0	0	0		3	3	0	0	0	8	0	0	0	0	0	0	1	0	0		4	1	0	1	0	0	0	0	0	1	0	0	0	0
52		2013-11-03 17:06:46	2	6	4	4	2	1	Community based hosptials	5	1	1	1	0	0	0	0		4	4	1	0	0	8	1	1	0	0	0	0	0	1	0		4	1	1	1	1	0	1	0	0	1	0	0	1	0
53		2013-11-03 18:42:19	3	6	2	2	2	2	Not in a significant fasion	3	0	0	0	0	0	0	0		3	2	0	0	0	7	0	0	0	0	0	0	0	0	0		3	1	1	1	0	0	0	1	0	1	1	1	1	0
54		2013-11-03 20:41:03	4	7	3	4	2	2	Yes	4	0	1	1	0	0	0	0			4	1	1	1	8	1	0	0	1	0	0	1	1	0		3	1	1	0	0	0	0	1	0	0	0	0	0	0
55		2013-11-03 20:50:15	4	6	3	3	2	2	Inaptient - urban area	4	0	0	1	0	0	0	0		4	4	1	0	0	7	0	1	0	0	0	0	0	0	0		5	1	1	1	0	0	0	0	0	1	1	0	1	0
56		2013-11-03 21:59:10	5	8	2	3	2	2	Nope	2	0	0	0	0	0	0	0		4	2	0	0	0	7	1	0	0	0	0	0	0	0	0		4	1	0	1	1	0	1	0	1	1	1	0	0	0
57		2013-11-03 22:49:57	3	1	4	4	5	4	a	2	0	0	0	0	0	0	0		4	3	0	0	0	8	0	1	1	0	0	0	1	1	0		3	1	0	1	0	0	1	0	0	0	0	0	0	0
58		2013-11-04 05:19:27	5	10	5	5	3	3	May consider working at community health center.	3	0	0	0	0	0	0	0		2	4	1	1	0	9	1	1	0	0	0	0	1	1	0		4	1	1	1	0	0	1	1	1	1	1	1	1	0
59		2013-11-04 06:33:24	1	6	3	3	2	1	Care for all patients referred to me. Many will have disproportionately low socioeconomic status .	2	0	0	0	0	0	0	0		2	4	1	0	0	8	0	1	0	0	0	0	0	0	0		4	1	0	1	0	0	1	0	0	0	0	1	0	0
60		2013-11-04 06:45:26	4	8	4	4	5	2	underserved community	2	0	0	0	0	0	0	0		2	5	1	1	0	8	1	1	0	1	0	0	0	0	0		3	1	1	1	1	0	1	1	1	1	1	1	0	0
61		2013-11-04 08:44:31	4	7	2	4	2	2	rural population	2	0	0	0	0	0	0	0		2	4	1	0	0	8	1	1	0	1	0	0	0	0	0		3	1	1	1	1	0	1	1	0	0	1	1	0	0
62		2013-11-04 08:49:17	4	7	3	4	4	2	Clinic and international travel	4	0	1	1	0	0	0	0		2	4	1	1	0	8	1	1	0	1	0	0	0	0	0		3	1	1	1	0	0	0	0	0	1	1	0	0	0
63		2013-11-04 11:09:31	3	7	3	3	3	2	Will likely serve an urban, underserved population as I continue my training in critical care at an urban, academic medical center.	4	0	1	1	0	0	0	0		2	5	1	0	1	8	1	1	0	0	1	0	0	0	0		4	1	0	1	1	0	1	1	0	0	0	0	0	0
64		2013-11-04 14:04:06	4	7	3	5	3	3	Neutral	3	0	0	0	0	0	0	0		4	4	1	0	0	8	0	1	0	0	0	0	1	0	0		3	1	0	1	1	1	0	0	0	1	0	1	0	0
65		2013-11-04 17:01:40	4	8	2	3	3	2	Only if I am employed by a facility that provides healthcare to the socio-economically disadvantaged. I also plan to donate to charity organizations that may provide these services or encourage economic development.	3	0	0	0	0	0	0	0		4	3	0	0	0	7	1	1	0	1	1	0	1	0	0		3	1	0	1	0	0	0	0	0	1	1	0	0	0
66		2013-11-04 20:10:20	4	6	2	4	4	4	I would do abroad work	4	0	1	1	0	0	0	0		2	4	1	0	0	7	1	1	0	0	0	0	0	0	0		3	1	1	1	1	0	1	1	0	0	0	0	0	0
67		2013-11-04 20:36:23	3	8	4	5	5	5	Clinic with immigrant/refugee population and work abroad for > 1year.	5	0	0	1	0	0	0	0		4	2	0	0	0	8	1	1	0	1	0	0	0	1	0		3	1	1	1	1	0	1	1	1	1	0	0	0	0
68		2013-11-05 03:05:29	4	7	2	4	4	3	plan to continue to work with medicaid paitient, plan to continue to work with immigrant populations. likely will do volunteer or work abroad	2	0	0	0	0	0	0	0		3	5	1	0	0	7	1	1	0	0	1	0	1	0	0		5	1	1	1	1	0	1	1	1	1	1	1	1	0
69		2013-11-05 03:10:25	4	7	2	4	4	3	medicaid and immigrants will be part of my practice	2	0	0	0	0	0	0	0		2	5	1	0	0	7	1	1	0	0	1	0	0	0	0		5	1	1	1	1	0	1	1	1	1	1	1	1	0
70		2013-11-05 12:23:36	4	6	2	3	1	1	No specific plans.	4	0	1	1	0	0	0	0		2	3	0	0	0	7	0	1	0	1	0	0	0	1	0		3	1	0	1	1	0	1	1	1	0	1	1	0	0
71		2013-11-05 15:18:17	4	8	5	5	4	5	Working with low income, at risk populations in the US and likely working internationally long term as well	4	1	1	1	0	0	0	0		4	5	1	0	0	8	1	1	0	1	0	0	1	1	0		4	1	1	1	0	0	1	0	1	1	0	0	1	0
72		2013-11-07 10:56:27	4	9	3	5	5	5	yes	5	0	1	1	1	0	0	0		4	4	1	1	0	8	1	1	1	1	1	1	1	1	0		4	1	0	1	1	0	1	1	1	1	1	1	1	0
73		2013-11-07 12:25:19	2	9	5	5	4	5	Would like to be a physician in Indian Health Service or Peace Corps Global Health program in the short term, and long-term community health promotion work	5	1	1	1	1	0	0	0		4	5	1	1	1	9	0	1	0	1	1	0	1	1	0		3	1	1	1	1	0	1	0	1	1	0	1	1	0
74		2013-11-08 11:21:16	2	6	2	2	1	1	As deemed necessary by my employer(s).	2	0	0	0	0	0	0	0		2	3	0	0	0	7	0	0	0	1	0	0	0	0	0		3	1	1	1	1	0	1	1	0	1	1	1	0	0
75		2013-11-10 11:45:17	3	7	5	5	5	3	10	5	0	1	0	0	0	0	0		5	5	1	0	0	9	0	1	0	1	1	0	1	1	1	I am an immigrant as well	4	1	1	1	0	0	1	1	1	1	1	0	0	0
76		2013-11-12 10:10:21	2	6	3	3	2	2	I have no idea	4	0	1	1	0	0	0	0		4	2	0	0	0	8	0	1	0	0	0	0	1	0	0		4	1	1	1	0	0	1	0	0	1	0	1	0	0
77		2013-11-12 14:28:10	2	6	3	5	2	1	within community of clinic where I work	4	0	0	1	0	0	0	0		2	3	0	0	0	8	1	1	1	1	0	0	1	1	0		4	1	1	1	0	0	1	1	1	1	0	1	1	0
78		2013-11-13 14:50:00	2	10	4	4	4	5	Working with an NGO, international organization or non-profit in the realm of global health. Whether that's specifically with immigrants or refugees is uncertain, however I could see myself working in that capacity.	4	0	0	1	1	0	0	0		2	4	1	1	1	9	1	1	0	1	1	0	1	1	1	Social justice	3	1	0	1	0	0	1	1	1	1	1	0	0	1	Varying expectations
79		2013-11-23 22:13:05	2	7	4	4	3	5	National Health Service Corps--most likely Indian Health Service placement	5	0	1	1	1	0	0	0		4	4	1	0	0	8	1	1	0	0	1	0	0	0	0		4	1	0	1	1	0	1	1	1	0	0	0	0	0
80		2013-12-12 14:48:40	4	8	5	4	3	3	Volunteering with free clinics	2	0	0	0	0	0	0	0		2	5	1	0	0	8	1	1	0	1	0	0	0	0	0		3	1	0	1	1	0	1	0	0	1	0	1	0	0
81		2013-12-13 13:45:46	4	6	5	4	3	4	Work in a disadvantaged area	2	0	0	0	0	0	0	0		4	4	1	0	0	8	0	1	0	1	0	0	0	0	0		3	0	0	1	1	0	0	0	0	1	0	0	0	0
82		2013-12-13 13:54:19	4	7	2	4	4	2	Practice in rural, underserved area	2	0	0	0	0	0	0	0		3	2	0	0	0	6	1	0	0	0	0	0	0	0	0		4	1	0	1	1	0	1	1	1	1	1	0	0	0
83		2013-12-13 14:40:20	4	8	4	4	4	2	undetermined	4	0	1	0	0	0	0	0		4	5	1	1	0	8	1	1	1	1	0	0	1	1	0		4	1	1	1	1	0	0	1	1	1	1	1	1	0
84		2013-12-13 14:45:34	3	7	1	1	1	1	It's an unavoidable part of medicine.	2	0	0	0	0	0	0	0		3	2	0	0	0	6	0	0	0	0	0	0	0	0	0		4	1	1	1	1	1	1	1	1	1	0	1	1	0
85		2013-12-13 15:00:20	4	7	3	4	5	2	serving abroad, serving MA patients	5	0	1	0	1	0	0	0		4	4	1	1	0	8	1	1	0	1	1	0	0	1	0		4	1	1	1	0	0	1	0	1	1	1	0	1	0
86		2013-12-13 15:14:45	4	8	3	4	1	1	I'll try and work at an urban hospital setting, but I have no specific plans or goals to specifically work with immigrants/refugee's.	1	0	0	0	0	0	0	0		2	2	0	0	0	7	0	0	0	0	0	0	0	0	1	I enjoy taking care of all my patients	3	1	0	0	1	0	0	0	0	0	0	0	0	0
87		2013-12-13 15:51:18	2	7	3	3	2	1	Rural under served Midwest	4	0	1	0	0	0	0	0		3	3	0	0	0	7	0	1	0	0	0	0	0	0	0		4	1	0	0	1	0	1	0	0	0	0	0	0	0
88		2013-12-13 19:07:26		7	4	4	4	3	Volunteer at free clinics, volunteer abroad.	2	0	0	0	0	0	0	0		2	4	1	1	0	8	1	1	0	0	0	0	0	1	0		3	1	1	0	1	0	0	0	0	0	0	0	0	0
89		2013-12-13 19:58:11	3	1	3	3	4	2	international health education work in short term	2	0	0	0	0	0	0	0		2	3	0	0	0	7	0	0	0	0	0	0	1	0	0		5	1	0	1	1	0	1	0	1	0	0	0	0	0
90		2013-12-13 21:54:24	2	7	4	4	4	3	Rural undeserved and in Latin America	5	1	1	0	0	0	0	0		4	5	1	1	0	8	1	1	0	1	0	0	0	0	0		3	1	1	1	0	0	1	0	1	1	1	0	0	0
91		2013-12-14 03:21:30	2	6	4	4	4	3	I like doing some free work with underserved populations	5	0	0	1	0	0	0	0		4	5	1	0	1	8	1	1	0	0	0	0	0	0	0		4	1	0	1	0	0	1	0	0	0	0	0	0	0
92		2013-12-14 07:23:34	2	6	5	5	5	2	Free clinic, reduced rates	4	0	1	0	0	0	0	0		1	5	1	1	1	9	1	1	0	1	1	0	0	1	0		4	1	0	1	1	0	1	1	0	1	0	1	0	0
93		2013-12-14 09:25:22	3	6	4	3	4	5	Hopefully working for international NGO	5	0	0	0	0	0	1	0		3	5	1	1	1	8	1	1	0	1	0	0	0	0	0		3	1	0	1	1	0	1	1	1	1	1	1	1	0
94		2013-12-14 11:03:46	3	6	4	3	3	2	Focus on underserved communities, not necessarily immigrants	4	0	0	0	0	0	0	0		2	4	1	0	0	8	1	0	0	0	0	0	0	1	0		5	1	1	1	1	0	1	0	0	1	0	0	0	0
95		2013-12-14 12:54:53	5	9	5	5	5	5	Either in an underserved clinic or overseas	5	1	1	1	1	0	0	0		4	5	1	0	0	9	1	1	1	1	0	0	1	1	0		4	1	0	1	0	0	1	1	1	1	0	1	0	0
96		2013-12-14 18:44:25	2	6	4	4	3	3	Providing care to underserved and under/non-insured population	4	0	1	0	0	0	0	0		2	4	1	1	0	8	1	1	0	0	1	0	0	0	0		3	1	0	1	1	0	0	1	0	1	1	0	1	0
97		2013-12-14 19:44:02	4	8	4	4	4	4	Provide health education and advocacy for under served communities	4	0	0	0	0	0	1	0		4	4	1	0	0	8	1	0	0	0	0	0	0	0	0		3	1	0	1	0	0	0	0	0	0	0	0	0	0
98		2013-12-14 21:37:40	3	7	3	4	2	2	Addiction medicine: closing intergenerational health status gap associated with poverty, child and domestic abuse, and substance use	2	0	0	0	0	0	0	0		3	4	1	0	1	9	0	1	0	1	1	0	1	1	0		3	1	0	1	0	0	1	1	1	0	1	0	0	0
99		2013-12-15 10:05:01	5	9	5	4	3	2	Working with Native Americans	4	0	0	1	0	0	0	0		4	5	1	1	0	9	0	1	0	1	1	0	1	0	0		4	1	1	1	1	0	1	1	1	1	1	1	0	0
100		2013-12-15 14:22:54	3	6	3	3	2	2	I don't know yet.	1	0	0	0	0	0	0	0		2	4	1	0	0	8	1	1	0	0	0	0	0	0	0		3	1	1	1	0	0	1	1	0	1	1	0	0	0
101		2013-12-15 17:39:28	4	8	5	3	2	2	Will be doing fellowship after residency so not clear this question is pertinent to me.	4	0	0	1	0	0	0	0		4	5	1	0	0	9	0	1	0	1	0	0	1	1	0		3	1	1	0	0	0	1	1	1	1	1	1	0	0
102		2013-12-15 18:18:37	3	6	4	4	2	1	Would like to take care of low income patients.	4	0	1	1	0	0	0	0		2	4	1	0	0	8	1	1	0	0	0	0	0	0	0		3	1	0	1	0	0	0	1	1	1	1	1	0	0
103		2013-12-16 10:41:58	4	8	3	4	4	3	To work on under-served areas of the world, for example in developiing countries.	2	0	0	0	0	0	0	0		4	4	1	0	0	8	0	1	0	0	0	0	1	0	0		3	1	1	1	0	1	0	0	0	0	0	0	0	0
104		2013-12-16 11:18:41	4	9	5	5	5	3	minority health problems in hematology (specifically, sickle cell disease and thalassemias)	5	0	0	1	1	0	0	0		4	5	1	0	0	9	1	1	0	1	0	0	1	0	0		3	1	1	1	1	1	1	1	1	1	1	1	0	0
105		2013-12-17 10:43:10	3	6	3	3	5	2	Through public health organizations	4	0	0	1	0	0	1	0		2	4	1	0	1	8	1	0	0	1	0	0	1	0	0		4	1	0	1	1	0	0	1	0	0	0	1	0	0
106		2013-12-17 22:07:11	3	6	2	2	2	2	No set plans. Likely work in outer Twin Citis suburb.	2	0	0	0	0	0	0	0		1	3	0	0	0	8	0	1	0	0	0	0	0	1	0		3	1	1	1	1	0	0	1	0	1	1	1	1	0
107		2013-12-18 10:01:00	4	8	2	4	5	4	I have done a lot of work in West Africa and hope to return to the region for short-term work initially and then long-term in my later years.	4	1	1	1	0	0	1	0		4	3	0	0	0	8	1	1	0	0	0	0	0	1	0		4	1	1	1	0	0	1	0	1	1	1	0	0	0
108		2013-12-18 20:21:49	3	6	4	4	4	2	Continue actively seeking to care for patients with healtcare discrepancies.	5	1	1	1	1	0	0	0		4	5	1	1	0	9	1	1	0	1	0	0	0	1	0		4	1	0	1	0	0	0	1	1	0	0	0	0	0
109		2013-12-19 11:31:07	4	8	3	3	4	4	?	4	0	1	1	0	0	0	0		4	3	0	0	0	7	1	1	0	1	1	0	0	0	0		3	1	1	1	1	0	1	1	1	1	1	0	0	0
110		2013-12-19 20:11:54	2	6	5	5	5	5	I plan to spend multiple months a year in a clinic I fund abroad.	2	0	0	0	0	0	0	0		2	5	1	0	0	9	0	1	0	0	1	0	1	1	0		3	1	1	1	1	1	0	1	0	1	0	1	1	0
111		2013-12-29 15:46:03	4	7	4	4	3	3	By working in an area with less access to healthcare and/or working with under-/un-insured populations.	2	0	0	0	0	0	0	0		2	5	1	0	0	9	1	1	0	1	0	0	1	1	0		4	1	1	1	1	1	1	1	1	1	1	1	1	0
112		2014-05-01 07:56:08	2	6	3	3	1	1	Serving under served populations as ae	1	0	0	0	0	0	0	0		1	4	1	0	0	8	1	0	0	0	0	0	0	1	0		5	1	0	1	1	0	1	1	1	0	0	1	0	0
113		2014-05-01 08:00:28	3	1	2	3	1	1	Plan to work at the VA, which is an under served population	2	0	0	0	0	0	0	0		2	1	0	0	0	6	0	0	0	0	0	0	0	0	0		4	1	0	1	0	0	0	1	0	1	1	0	0	0
114		2014-05-01 08:40:24	4	6	4	3	1	1	I want to focus on racial disparities in hematology but not necessarily focused on immigrants	3	0	0	0	0	0	0	0		2	4	1	0	0	8	0	1	0	0	0	0	0	1	0		4	1	1	1	0	0	1	0	0	0	0	1	0	0
115		2014-05-01 10:11:42	3	1	5	4	5	4	Not sure	4	0	0	1	1	0	0	0		4	5	1	1	0	8	1	1	0	0	0	0	0	1	0		5	1	0	1	1	0	1	0	0	1	1	1	0	0
116		2014-05-01 15:52:17	2	7	2	4	2	1	health policy	4	0	1	1	0	0	0	0		2	4	1	0	0	8	1	0	0	0	0	0	0	1	0		4	1	1	0	0	0	0	0	1	1	1	0	0	0
117		2014-05-01 17:34:49	3	10	5	5	5	5	Working with IO's, NGO's. Potentially public health or policy issues in developing nations or refugee care.	4	0	0	1	1	0	0	0		2	5	1	1	1	9	1	0	0	1	0	0	1	1	0		3	1	0	1	0	0	1	1	1	1	1	0	0	0
118		2014-05-01 19:55:14	4	7	3	3	4	3	possibly	4	0	1	1	0	0	0	0		3	4	1	0	0	8	1	1	0	1	0	0	0	0	0		3	1	0	0	0	0	1	1	0	1	0	0	0	0
119		2014-05-01 20:02:11	4	7	4	4	2	2	Work with disparities among african american and native american population	4	1	1	1	0	0	0	0		4		0	0	0	8	0	1	1	1	0	1	1	0	0		3	1	1	1	1	0	1	1	1	1	1	0	0	0
120		2014-05-01 20:08:19	3	7	3	4	2	2	Addiction medicine with a focus on super utilizers. Lots of social inequality feeds into that type of medicine.	4	0	0	1	0	0	0	0		2	4	1	0	0	8	0	1	0	1	1	0	1	1	0		4	1	0	1	0	0	1	1	1	1	1	1	1	0
121		2014-05-01 20:09:56	3	6	3	4	1	1	unsure	2	0	0	0	0	0	0	0		3	4	1	1	0	9	1	1	0	1	0	0	0	1	0		3	1	0	1	0	0	1	1	0	0	0	1	0	0
122		2014-05-01 21:34:26	3	8	3	5	5	3	care of patients from underserved communities and research on problems of particular interest in resource-limited settings	5	0	0	1	0	0	1	0		4	4	1	0	1	8	1	1	0	1	0	0	1	1	0		3	1	0	1	0	0	1	0	1	0	0	0	0	0
123		2014-05-01 22:41:59	2	6	3	4	3	1	Not sure	4	0	1	1	0	0	0	0		3	3	0	0	0	8	0	0	0	0	0	0	0	0	0		3	0	0	1	0	0	1	0	0	0	0	0	0	0
124		2014-05-02 01:10:59	3	8	4	5	5	3	Continue to provide high-quality care to refugees and educate colleagues re: appropriate, culturally competent care	5	0	1	1	1	0	0	0		4	5	1	1	0	8	1	1	0	1	0	0	1	1	0		4	1	1	1	0	0	0	0	1	0	0	1	0	0
125		2014-05-02 02:26:54	3	7	4	4	2	2	n/a	4	0	0	0	0	0	0	1		4	4	0	1	0	9	1	1	0	0	1	0	1	0	0		4	1	1	1	1	1	1	1	0	1	1	1	1	1
126		2014-05-02 07:40:32	3	6	3	3	4	2	not specifically but if the opportunity arises I will.	2	0	0	0	0	0	0	0		2	4	1	0	0	8	1	1	1	0	1	0	1	0	0		4	1	0	1	1	0	1	1	0	1	0	1	0	0
127		2014-05-02 08:11:08	3	6	4	4	4	4	Working with an underserved, under-insured population Working in underserved international countries	2	0	0	0	0	0	0	0		2	4	1	0	0	8	1	1	0	1	0	0	1	0	0		3	1	1	1	1	0	0	1	0	1	1	1	1	0
128		2014-05-02 12:19:25	2	1	4	3	3	2	Possibly	2	0	0	0	0	0	0	0		2	4	1	0	0	7	1	1	0	0	0	0	1	0	0		2	1	0	1	1	0	1	1	0	0	0	1	0	0
129		2014-05-02 15:25:43	4	9	4	4	5	3	Work in urban underserved areas focusing on community-based initiatives domestically and abroad working in low-resource settings striving for improving infrastructure and accessibility.	4	0	0	1	0	0	1	0		2	5	1	1	0	9	1	1	0	1	1	0	1	1	0		3	1	1	1	1	0	1	1	1	1	1	1	1	0
130		2014-05-03 08:41:28	3	6	3	4	2	1	safety net hospital	2	0	0	0	0	0	0	0		2	2	0	0	0	8	1	1	0	0	0	0	1	0	0		3	1	0	1	0	0	0	1	0	0	0	1	0	0
131		2014-05-03 16:37:47	3	1	2	1	1	1	undecided	3	0	0	0	0	0	0	0		3	2	0	0	0	6	0	0	0	0	0	0	0	0	0		4	1	0	1	1	0	1	1	1	1	1	1	0	0
132		2014-05-04 12:31:59	3	1	4	3	2	2	Urban, academic center	2	0	0	0	0	0	0	0		2	4	1	0	0	7	0	0	0	0	0	0	0	1	0		4	1	0	1	0	0	0	0	0	0	1	0	0	0
133		2014-05-04 16:15:39	4	9	5	5	5	3	I would like to work in a community/immigrant-based clinic and also to participate in mission trips abroad.	5	0	0	1	0	0	0	0		4	4	0	1	0	9	1	1	0	1	1	0	0	0	0		4	1	1	1	1	0	1	1	0	1	1	1	0	0
134		2014-05-05 08:55:41	2	6	3	3	1	1	Working in hospital caring for all patients, consider medical trips abroad	2	0	0	0	0	0	0	0		2	4	1	0	0	7	1	0	0	0	0	0	1	1	0		4	1	0	1	1	0	1	1	0	1	1	0	0	0
135		2014-05-07 10:32:04	3	7	3	4	1	1	All physicians should be working to address health disparities in their patient panel.	2	0	0	0	0	0	0	0		2	4	1	1	0	8	0	1	0	1	1	0	1	1	0		3	1	1	1	0	0	1	1	0	0	0	1	1	0
136		2014-05-07 21:53:47	3	1	3	3	2	2	unsure	1	0	0	0	0	0	0	0		1	5	1	0	0	8	1	1	0	0	0	0	1	0	0		4	1	1	1	1	1	1	1	0	1	1	1	1	0
137		2014-06-01 14:01:26	3	7	4	3	3	3	No plan to work in health disparities at this time, but may do so after my fellowship.	4	0	0	1	0	0	0	0		4	2	0	0	0	9	1	1	0	1	0	0	1	1	0		3	1	0	1	1	0	1	0	0	1	1	1	0	0
138		2014-06-15 15:08:10	4	8	4	4	5	4	Primary Care for underserved populations. Considering working for IHS.	4	1	1	1	1	0	0	0		2	4	1	1	0	8	1	1	0	0	0	0	1	0	0		4	1	1	1	1	1	1	1	1	1	1	1	1	0
139		2014-06-23 17:50:20	3	8	3	4	4	2	Yes, global health and refugee/immigrant populations in US	4	0	0	0	0	0	0	0		4	4	0	0	0	8	1	1	0	0	1	0	1	1	0		3	0	1	0	0	0	0	0	0	0	1	0	0	0
[truncated: 53 more columns]
